# Supplementary material for: Measuring vaccine effectiveness from limited public health datasets: Framework and estimates from India’s second COVID wave
Source: Sci Adv. 2022 May 6;8(18):eabn4274. doi: 10.1126/sciadv.abn4274 (PMC9075799; doi:10.1126/sciadv.abn4274)
Supplement: Supplementary file 2 — Spreadsheet S1 [file sciadv.abn4274_spreadsheet_s1.zip]

Archive with 1 entries (1 files):
- sciadv.abn4274_spreadsheet_s1.xls
