# Supplementary material for: Measuring vaccine effectiveness from limited public health datasets: Framework and estimates from India’s second COVID wave
Source: Sci Adv. 2022 May 6;8(18):eabn4274. doi: 10.1126/sciadv.abn4274 (PMC9075799; doi:10.1126/sciadv.abn4274)
Supplement: Supplementary file 2 — Spreadsheet S1 [file sciadv.abn4274_spreadsheet_s1.zip › sciadv.abn4274_spreadsheet_s1.xls]

## Sheet: Positive Tests -- Standard RDD
Supplementary Materials, Spreadsheet S1
	positive Covid tests		vaccination rates (general population)			X	0.10987
							0.24377
	Left	Right	Left	Right	weight		0.0500547
						VE	0.551515
post-vaccination	104	140	0.0388	0.0438	0.0068			The "Left" and "Right" columns refer to the age groups 42-44 and 47-49. Columns B to E show our weekly numbers of positive tests and cumulative vaccination rates, in the pre- and post-vaccination periods. Column F shows the hospitalization-based weights that we apply to the vaccination ratios. X, v_L and v_R are the inputs to our VE formula in equation (1).
	243	262	0.042	0.0549	0.0102
	592	537	0.0446	0.0753	0.0201
	1679	1532	0.0473	0.1006	0.0573
	3217	2911	0.0489	0.1309	0.0991
	5984	5561	0.0496	0.2179	0.1379
	6893	6379	0.05	0.2545	0.1972
	7946	7206	0.0508	0.2883	0.2325
	7074	6409	0.0519	0.3156	0.2389
pre-vaccination	1258	1145
	1227	1240
	1373	1341
	1388	1344
	1447	1522
	1661	1599
	1561	1701
	1357	1417
	1494	1558
	1228	1257
	1101	1125
	1004	1135
	931	965
	759	822
	573	640
	388	419
	291	328
	255	287
	193	218
	129	117
	90	100
	52	61
	60	58
	56	54
	64	80
	79	83
	83	96

## Sheet: Hospitalizations -- B-RDD
Supplementary Materials, Spreadsheet S1
	hospitalized		vaccinated in hospital			X	0.131131
							0.0608061
	Left	Right	Left	Right	weights		0.0202666
						VE	0.80106
post-vaccination	337	345	8	24	0.169821			The "Left" and "Right" columns refer to the age groups 42-44 and 47-49. Columns B to E show our weekly numbers of the hospitalized and the vaccinated among them, in the pre- and post-vaccination periods. Column F shows the hospitalization-based weights that we apply to the vaccination ratios. X, μ_L and μ_R are the inputs to our VE formula in equation (2). Here we use a shorter post-vaccination p…
	438	535	6	32	0.242281
	580	617	10	30	0.298058
	532	632	13	40	0.289841
pre-vaccination	229	224
	222	251
	231	269
	256	312
	214	305
	223	291
	233	297
	175	274
	207	267
	186	213
	155	208
	122	187
	143	169
	96	149
	64	96
	55	94
	34	57
	32	34
	30	37
	21	32
	9	34
	10	10
	5	8
	7	11
	6	10
	7	17
	6	11
